# Supplementary material for: Expression of down-regulated ERV LTR elements associates with immune activation in human small-cell lung cancers
Source: Mob DNA. 2023 Mar 14;14:2. doi: 10.1186/s13100-023-00290-w (PMC10012523; doi:10.1186/s13100-023-00290-w)
Supplement: Supplementary file 2 — Additional file 2: TableS1. Table of differentially expressed intergenic TE subfamilies (REdiscoverTE). [file 13100_2023_290_MOESM2_ESM.xlsx]

## Sheet: Sheet1
TEs	baseMean	log2FoldChange	lfcSE	stat	pvalue	padj
Alu	19.0935	0.623905	0.22221	0.197584	0.843371	1
AluJb	5392.89	0.0355878	0.0578327	0	1	1
AluJo	4113.49	-0.186882	0.08539	0	1	1
AluJr	3699.05	0.0267233	0.055606	0	1	1
AluJr4	645.585	0.209463	0.0579944	0	1	1
AluSc	1122.55	-0.350852	0.0867255	0	1	1
AluSc5	189.881	0.342566	0.0911551	0	1	1
AluSc8	778.712	-0.144334	0.0946059	0	1	1
AluSg	1456.86	-0.34025	0.0912155	0	1	1
AluSg4	238.258	0.119435	0.0913925	0	1	1
AluSg7	276.335	-0.20163	0.0930692	0	1	1
AluSp	2424.82	-0.0459714	0.0816301	0	1	1
AluSq	681.061	-0.0102497	0.0834961	0	1	1
AluSq10	33.5693	0.0473632	0.132309	0	1	1
AluSq2	1967.73	0.045391	0.0790019	0	1	1
AluSq4	36.55	0.327578	0.194629	0	1	1
AluSx	3710.55	0.0107109	0.0685329	0	1	1
AluSx1	3774.34	-0.076519	0.07267	0	1	1
AluSx3	885.975	0.0731553	0.0775576	0	1	1
AluSx4	376.996	-0.138453	0.0968835	0	1	1
AluSz	3586.55	0.0710758	0.066028	0	1	1
AluSz6	1610.79	0.0347338	0.0708373	0	1	1
AluY	2614.73	-0.0354894	0.108493	0	1	1
AluYa5	36.0456	-0.239528	0.162726	0	1	1
AluYa8	1.60153	0.335983	0.574209	0	1	1
AluYb8	94.8637	-2.14337	0.312569	-5.00168	5.68331e-07	5.15818e-05
AluYb9	3.6139	0.47189	0.484661	0	1	1
AluYc	72.4252	-0.0771457	0.132108	0	1	1
AluYc3	19.4055	0.605184	0.204178	0.123342	0.901836	1
AluYd8	2.80466	0.44592	0.537237	0	1	1
AluYe5	37.1127	-0.286624	0.189031	0	1	1
AluYe6	5.16615	0.779284	0.359048	0.555033	0.578872	1
AluYf1	46.9817	0.255518	0.145709	0	1	1
AluYg6	10.6531	-0.295815	0.328812	0	1	1
AluYh3	60.1945	0.278535	0.142585	0	1	1
AluYh3a3	16.6409	0.696715	0.179214	0.651258	0.51488	1
AluYh7	1.61567	0.0717521	0.541564	0	1	1
AluYh9	2.59683	1.86237	0.454678	2.8204	0.00479642	0.0971704
AluYi6	11.6001	0.200464	0.274554	0	1	1
AluYi6_4d	2.96029	0.813726	0.55154	0.423769	0.671734	1
AluYj4	69.3524	0.0629198	0.104364	0	1	1
AluYk11	4.79808	-0.0259492	0.402866	0	1	1
AluYk12	1.70298	0.282845	0.540836	0	1	1
AluYk2	17.047	-0.277234	0.229137	0	1	1
AluYk3	32.5233	-0.184247	0.140817	0	1	1
AluYk4	23.0361	-0.17029	0.231563	0	1	1
AluYm1	114.082	-0.0894416	0.119735	0	1	1
AmnSINE1	46.6855	0.444135	0.130589	0	1	1
AmnSINE2	18.75	-0.821347	0.219241	-1.10083	0.27097	1
Arthur1	151.237	0.0392408	0.134697	0	1	1
Arthur1A	44.1485	-0.268085	0.113113	0	1	1
Arthur1B	125.417	-0.274715	0.0954935	0	1	1
Arthur1C	31.9379	-0.375952	0.224225	0	1	1
BLACKJACK	100.214	0.451442	0.143603	0	1	1
Chap1_Mam	21.572	0.0563287	0.14492	0	1	1
Charlie1	257.719	-0.0897154	0.0911804	0	1	1
Charlie10	19.6025	0.478901	0.21756	0	1	1
Charlie10a	4.74295	0.281562	0.315086	0	1	1
Charlie10b	5.57618	0.392588	0.355167	0	1	1
Charlie11	7.44525	0.870534	0.278879	1.04179	0.297507	1
Charlie12	2.66574	0.429389	0.538802	0	1	1
Charlie13a	17.0017	-0.250621	0.184483	0	1	1
Charlie13b	10.7967	-0.107491	0.262657	0	1	1
Charlie14a	10.8936	0.366499	0.325643	0	1	1
Charlie15a	108.742	0.306366	0.111146	0	1	1
Charlie15b	46.6629	0.0359606	0.104857	0	1	1
Charlie16a	46.4469	0.0329325	0.135908	0	1	1
Charlie17	140.573	0.583218	0.157232	0.0204662	0.983671	1
Charlie17a	20.7567	-0.0351248	0.21255	0	1	1
Charlie17b	69.5924	-0.144079	0.142367	0	1	1
Charlie18a	123.575	0.223371	0.129804	0	1	1
Charlie19a	37.3369	0.118409	0.176369	0	1	1
Charlie1a	656.178	-0.125422	0.0857686	0	1	1
Charlie1b	109.074	0.612529	0.138431	0.234982	0.814223	1
Charlie20a	106.133	-1.36385	0.139648	-5.61306	1.98783e-08	2.65317e-06
Charlie21a	51.9208	0.147532	0.179021	0	1	1
Charlie22a	22.6851	-0.609919	0.15918	-0.187958	0.850909	1
Charlie23a	34.4976	0.109488	0.172176	0	1	1
Charlie24	53.1761	0.52527	0.123309	0	1	1
Charlie25	83.5034	1.17478	0.176868	3.36286	0.000771381	0.0210875
Charlie26a	23.0672	0.0151092	0.173083	0	1	1
Charlie29a	61.4341	0.3461	0.148849	0	1	1
Charlie2a	110.92	0.161269	0.151204	0	1	1
Charlie2b	285.124	0.570102	0.140097	0	1	1
Charlie3	39.8012	-1.29926	0.175752	-4.09246	4.26812e-05	0.0020605
Charlie30a	6.73301	0.695271	0.334524	0.344581	0.730409	1
Charlie4	7.5906	0.0758858	0.303799	0	1	1
Charlie4a	170.722	0.0295617	0.111087	0	1	1
Charlie4z	261.59	0.151624	0.093427	0	1	1
Charlie5	329.15	0.556915	0.145187	0	1	1
Charlie6	18.3577	-0.31663	0.182642	0	1	1
Charlie7	135.089	0.0935113	0.119672	0	1	1
Charlie7a	27.7929	-0.265457	0.186423	0	1	1
Charlie8	154.294	-0.680117	0.122681	-0.816083	0.414453	1
Charlie9	107.858	0.259778	0.180221	0	1	1
Cheshire	97.2527	-0.210077	0.094478	0	1	1
Chompy-7_Croc	0.282905	-0.261141	2.93769	0	1	#N/A
CR1_Mam	82.6554	-0.813031	0.138011	-1.6885	0.0913154	0.852653
CR1-12_AMi	20.1412	-0.109038	0.288713	0	1	1
CR1-13_AMi	3.20707	1.62781	0.584747	1.7919	0.0731488	0.742791
CR1-16_AMi	11.3386	-0.699251	0.28188	-0.423055	0.672255	1
CR1-3_Croc	22.0681	-0.775598	0.237614	-0.823174	0.410409	1
CR1-L3A_Croc	7.25139	0.159959	0.277793	0	1	1
CR1-L3B_Croc	0.312103	-0.764095	2.93861	-0.0626469	0.950048	#N/A
DNA1_Mam	3.20669	0.288143	0.585924	0	1	1
ERV24_Prim-int	26.5289	1.19048	0.224729	2.71653	0.00659705	0.130163
ERV24B_Prim-int	204.856	-1.11718	0.347246	-1.54698	0.121867	0.990702
ERV3-16A3_I-int	520.967	0.0069143	0.110142	0	1	1
ERV3-16A3_LTR	42.6966	0.456637	0.172072	0	1	1
ERVL-B4-int	755.947	0.532007	0.172422	0	1	1
ERVL-E-int	589.271	0.176926	0.0731175	0	1	1
ERVL-int	127.199	0.320396	0.195462	0	1	1
ERVL47-int	11.4435	-0.339859	0.257349	0	1	1
Eulor1	0.505784	0.0553816	1.93949	0	1	1
Eulor11	2.53208	1.42291	0.855755	0.984985	0.324632	1
Eulor8	3.34272	0.746408	0.397232	0.418917	0.675276	1
Eulor9A	1.53799	1.34889	0.769748	0.998885	0.31785	1
Eulor9C	0.996848	0.864782	1.23311	0.230947	0.817356	1
FAM	141.574	-0.00251704	0.0865374	0	1	1
FLAM_A	419.408	0.227894	0.0766003	0	1	1
FLAM_C	566.22	0.101581	0.0695762	0	1	1
FordPrefect	90.6207	0.776149	0.210277	0.932812	0.350917	1
FordPrefect_a	12.5355	-1.1856	0.274055	-2.20978	0.0271204	0.357769
FRAM	240.581	0.304849	0.0722919	0	1	1
HAL1	1207.67	0.149259	0.0628352	0	1	1
HAL1b	259.429	0.391525	0.0875162	0	1	1
HAL1M8	126.252	0.689719	0.110393	0.993891	0.320276	1
HAL1ME	352.893	-0.305492	0.100445	0	1	1
Harlequin-int	340.817	0.0368424	0.160691	0	1	1
hAT-16_Crp	4.13289	2.05961	0.641911	2.30501	0.0211658	0.297511
hAT-N1_Mam	20.7837	-0.195083	0.199114	0	1	1
HERV-Fc1_LTR1	2.78276	1.24035	0.509122	1.29703	0.194622	1
HERV-Fc1_LTR2	1.18852	-0.15316	2.9342	0	1	1
HERV-Fc1-int	59.5726	0.783521	0.306231	0.664599	0.506307	1
HERV-Fc2-int	2.6878	1.44342	0.667953	1.29264	0.196135	1
HERV1_I-int	61.8604	1.31445	0.360658	2.03641	0.0417091	0.498095
HERV1_LTRa	12.0322	0.352741	0.332856	0	1	1
HERV1_LTRc	7.07096	0.592311	0.455324	0.0270382	0.978429	1
HERV1_LTRd	23.9947	-1.51035	0.202552	-4.59313	4.36647e-06	0.000302802
HERV1_LTRe	12.1353	3.51751	0.65123	4.51071	6.46113e-06	0.000407231
HERV15-int	45.984	-1.22068	0.240544	-2.66345	0.00773432	0.146243
HERV16-int	112.274	0.117195	0.122158	0	1	1
HERV17-int	162.952	-0.197609	0.222014	0	1	1
HERV3-int	135.854	-0.595092	0.185331	-0.0814309	0.935099	1
HERV30-int	7.75122	0.895165	0.314179	1.00314	0.315794	1
HERV35I-int	29.0971	1.3731	0.253668	3.12653	0.0017688	0.0398758
HERV4_I-int	36.1214	0.371221	0.221528	0	1	1
HERV9-int	54.1848	0.151262	0.235734	0	1	1
HERV9N-int	12.114	0.815536	0.277754	0.848002	0.396437	1
HERV9NC-int	66.9361	0.870181	0.234315	1.23842	0.21556	1
HERVE_a-int	379.94	-0.0659273	0.20554	0	1	1
HERVE-int	905.003	-0.940478	0.177713	-2.02842	0.0425169	0.505083
HERVFH19-int	3.58685	0.02251	0.400195	0	1	1
HERVFH21-int	36.8672	-0.893412	0.311758	-1.0053	0.314751	1
HERVH-int	1126.98	-0.587919	0.230856	-0.0343025	0.972636	1
HERVH48-int	82.2583	0.299909	0.252266	0	1	1
HERVI-int	2.95742	0.233621	0.553381	0	1	1
HERVIP10B3-int	96.4262	-0.0686946	0.171989	0	1	1
HERVIP10F-int	116.407	-0.58057	0.257847	-0.0022115	0.998235	1
HERVIP10FH-int	61.5231	0.158444	0.15797	0	1	1
HERVK-int	313.341	0.0712945	0.239889	0	1	1
HERVK11-int	40.522	0.0928159	0.2583	0	1	1
HERVK11D-int	16.6649	-0.588343	0.331424	-0.0251723	0.979918	1
HERVK13-int	132.743	-0.0292254	0.26415	0	1	1
HERVK14-int	52.4516	0.227068	0.17504	0	1	1
HERVK14C-int	27.1905	0.265892	0.257722	0	1	1
HERVK22-int	128.356	-0.854629	0.252947	-1.08572	0.277605	1
HERVK3-int	190.909	-0.311574	0.171385	0	1	1
HERVK9-int	273.656	-0.00742377	0.161292	0	1	1
HERVKC4-int	4.22631	1.05488	0.486789	0.975533	0.329296	1
HERVL-int	506.109	-0.0119081	0.105032	0	1	1
HERVL18-int	313.179	1.85218	0.330858	3.8451	0.000120503	0.00471417
HERVL32-int	2.90505	1.15144	0.457763	1.24833	0.211912	1
HERVL40-int	81.9242	0.362965	0.182777	0	1	1
HERVL66-int	35.543	2.17347	0.320046	4.97889	6.39505e-07	5.58091e-05
HERVL74-int	83.849	-0.758968	0.216865	-0.825253	0.409228	1
HERVP71A-int	34.6902	0.369879	0.323435	0	1	1
HERVS71-int	73.0405	0.412786	0.178168	0	1	1
HSMAR1	320.659	-0.32855	0.186926	0	1	1
HSMAR2	271.045	0.270398	0.11712	0	1	1
HUERS-P1-int	85.8957	0.911491	0.149845	2.21223	0.0269508	0.35761
HUERS-P2-int	22.5877	-0.232416	0.263777	0	1	1
HUERS-P3-int	185.059	0.985691	0.155243	2.61327	0.00896813	0.159107
HUERS-P3b-int	188.037	0.0786331	0.176146	0	1	1
Kanga1	17.3194	-0.815902	0.243479	-0.968881	0.332605	1
Kanga11a	23.2906	-0.0163263	0.157085	0	1	1
Kanga1a	53.1012	-0.31699	0.150476	0	1	1
Kanga1b	12.045	0.267178	0.262969	0	1	1
Kanga1c	18.0723	0.938085	0.205206	1.745	0.0809851	0.788649
Kanga1d	44.8009	0.237715	0.187957	0	1	1
Kanga2_a	38.5592	0.00759285	0.138383	0	1	1
L1HS	161.954	1.00404	0.186609	2.27237	0.0230639	0.315254
L1M	18.9194	0.486088	0.170468	0	1	1
L1M1	911.675	-0.0777853	0.108092	0	1	1
L1M2	1078.5	0.64365	0.0985702	0.645738	0.518449	1
L1M2a	344.731	0.242752	0.184747	0	1	1
L1M2a1	6.69636	-0.424151	0.353519	0	1	1
L1M2b	33.5154	-0.894007	0.229238	-1.36979	0.170753	1
L1M2c	44.4379	0.103031	0.242808	0	1	1
L1M3	644.288	0.669662	0.149556	0.599524	0.548823	1
L1M3a	17.7749	1.09362	0.217267	2.36399	0.0180794	0.262962
L1M3b	118.671	-0.304523	0.159758	0	1	1
L1M3c	52.4334	0.886329	0.158478	1.93294	0.0532435	0.603049
L1M3d	22.4892	-0.256616	0.169709	0	1	1
L1M3de	16.4977	0.169396	0.259235	0	1	1
L1M3e	25.1629	1.06832	0.2072	2.35677	0.0184348	0.264738
L1M3f	61.6803	-0.0584346	0.182407	0	1	1
L1M4	2002.71	0.418037	0.0899935	0	1	1
L1M4a1	225.327	0.686983	0.201435	0.531104	0.595347	1
L1M4a2	115.685	-0.102266	0.122611	0	1	1
L1M4b	471.732	0.472287	0.141313	0	1	1
L1M4c	227.119	0.0110176	0.112272	0	1	1
L1M5	3213.21	0.0150856	0.0909731	0	1	1
L1M6	263.186	0.141252	0.0919077	0	1	1
L1M6B	19.474	0.18362	0.163508	0	1	1
L1M7	105.383	0.354232	0.13467	0	1	1
L1M8	42.5494	0.575304	0.160507	0	1	1
L1MA1	327.005	-0.15598	0.128509	0	1	1
L1MA10	178.784	0.093241	0.101777	0	1	1
L1MA2	727.875	-0.529821	0.110449	0	1	1
L1MA3	717.347	-0.189776	0.0955639	0	1	1
L1MA4	839.541	-0.158244	0.086294	0	1	1
L1MA4A	683.884	0.328434	0.13212	0	1	1
L1MA5	264.237	0.211271	0.133601	0	1	1
L1MA5A	334.071	-0.149006	0.140918	0	1	1
L1MA6	453.805	-0.118216	0.0973298	0	1	1
L1MA7	591.36	-0.134615	0.13072	0	1	1
L1MA8	1204.42	0.360845	0.109529	0	1	1
L1MA9	1220.83	0.293938	0.115076	0	1	1
L1MB1	334.502	0.172469	0.0983091	0	1	1
L1MB2	686.324	0.285832	0.0841209	0	1	1
L1MB3	1463.94	0.200367	0.0599628	0	1	1
L1MB4	753.33	-0.0266372	0.0561905	0	1	1
L1MB5	1268.92	0.229122	0.082087	0	1	1
L1MB7	2213.38	-0.284389	0.0875935	0	1	1
L1MB8	1842.56	-0.322635	0.0717129	0	1	1
L1MC	712.173	0.201041	0.119136	0	1	1
L1MC1	1386.74	-0.135509	0.0791966	0	1	1
L1MC2	769.426	0.644644	0.114533	0.564416	0.572471	1
L1MC3	1134.22	-0.101874	0.0735725	0	1	1
L1MC4	2140.04	-0.29657	0.0508505	0	1	1
L1MC4a	1396.71	-0.720739	0.0884904	-1.59044	0.111735	0.946318
L1MC5	913.924	0.116294	0.0769714	0	1	1
L1MC5a	1204.1	-0.082939	0.0504856	0	1	1
L1MCa	667.272	-0.809901	0.145263	-1.58265	0.113502	0.953834
L1MCb	84.2588	0.450423	0.119071	0	1	1
L1MCc	155.447	-0.328336	0.116398	0	1	1
L1MD	928.229	0.426753	0.0909491	0	1	1
L1MD1	735.831	0.13596	0.0984196	0	1	1
L1MD2	939.686	0.0920323	0.0819032	0	1	1
L1MD3	368.291	0.186986	0.0768278	0	1	1
L1MDa	873.973	0.314371	0.0691828	0	1	1
L1MDb	66.4082	-0.297035	0.159945	0	1	1
L1ME1	3612.29	0.146822	0.0654321	0	1	1
L1ME2	1184.69	-0.134474	0.0759305	0	1	1
L1ME2z	527.947	-0.139214	0.0857831	0	1	1
L1ME3	570.402	0.327225	0.0810517	0	1	1
L1ME3A	984.165	-0.0147408	0.057251	0	1	1
L1ME3B	627.654	-0.310622	0.0664957	0	1	1
L1ME3C	108.031	0.115686	0.115424	0	1	1
L1ME3Cz	629.553	0.10226	0.0855551	0	1	1
L1ME3D	1626.09	-0.0211146	0.152162	0	1	1
L1ME3E	255.236	0.0745908	0.101281	0	1	1
L1ME3F	449.129	-0.379405	0.128294	0	1	1
L1ME3G	956.098	-0.228512	0.0804905	0	1	1
L1ME4a	1788.81	-0.266389	0.10411	0	1	1
L1ME4b	1331.25	0.00898072	0.0768109	0	1	1
L1ME4c	425.479	0.24094	0.108124	0	1	1
L1ME5	214.112	-0.352585	0.117058	0	1	1
L1MEa	23.2562	-0.333379	0.249477	0	1	1
L1MEb	121.086	-0.0447299	0.111473	0	1	1
L1MEc	1273.84	0.0309381	0.0683307	0	1	1
L1MEd	1234.46	0.0999836	0.0994432	0	1	1
L1MEf	1132	0.307808	0.101207	0	1	1
L1MEg	1112.51	-0.409948	0.0788294	0	1	1
L1MEg1	35.7377	0.83403	0.266318	0.953857	0.340156	1
L1MEg2	33.1693	0.78626	0.233921	0.881752	0.377911	1
L1MEh	227.837	0.0357224	0.137032	0	1	1
L1MEi	241.275	-0.802212	0.126762	-1.75299	0.079604	0.784957
L1MEj	144.241	0.0528062	0.092541	0	1	1
L1P	0.696591	1.33617	1.47755	0.511774	0.608809	1
L1P1	174.204	0.123316	0.125129	0	1	1
L1P2	206.023	0.528731	0.132624	0	1	1
L1P3	315.667	-0.336122	0.13909	0	1	1
L1P3b	1.17802	0.918729	1.00074	0.338478	0.735003	1
L1P4	129.435	0.482439	0.152834	0	1	1
L1P4a	69.1782	0.756913	0.154433	1.14556	0.251978	1
L1P4b	33.5587	2.10867	0.285047	5.36286	8.19148e-08	9.07685e-06
L1P4c	0.556829	0.623742	1.69559	0.0257976	0.979419	1
L1P4d	2.96714	-0.176722	0.506021	0	1	1
L1P4e	9.5932	0.524309	0.416333	0	1	1
L1P5	2.93746	0.711434	0.43101	0.304944	0.760409	1
L1PA10	893.474	0.437792	0.127685	0	1	1
L1PA11	475.907	0.735939	0.157334	0.991131	0.321622	1
L1PA12	427.109	0.743596	0.176483	0.926978	0.353938	1
L1PA13	688.273	0.515571	0.112431	0	1	1
L1PA14	315.193	-0.0513524	0.129163	0	1	1
L1PA15	527.679	0.176426	0.139809	0	1	1
L1PA15-16	104.433	0.221717	0.177274	0	1	1
L1PA16	1422.28	-0.0580741	0.0889726	0	1	1
L1PA17	487.203	0.334429	0.099928	0	1	1
L1PA2	904.283	1.41296	0.201627	4.13121	3.60862e-05	0.00190417
L1PA3	1397.12	0.413362	0.126207	0	1	1
L1PA4	1254.73	0.199166	0.0911768	0	1	1
L1PA5	1016.57	0.369905	0.108326	0	1	1
L1PA6	987.96	0.0644313	0.126511	0	1	1
L1PA7	1444.42	0.0787104	0.109247	0	1	1
L1PA8	393.447	0.547359	0.126092	0	1	1
L1PA8A	389.033	-1.13212	0.23419	-2.35758	0.0183945	0.264738
L1PB	89.5044	0.0244747	0.181585	0	1	1
L1PB1	1407.95	0.47973	0.117184	0	1	1
L1PB2	171.554	-0.147234	0.144452	0	1	1
L1PB3	205.651	-0.0187644	0.113181	0	1	1
L1PB4	487.759	0.484281	0.11186	0	1	1
L1PBa	168.22	0.0576298	0.191692	0	1	1
L1PBa1	86.2	0.281805	0.254356	0	1	1
L1PBb	25.7925	0.587624	0.241343	0.0315902	0.974799	1
L1PREC2	639.4	0.0146128	0.121738	0	1	1
L2	3081.14	0.00277325	0.0651302	0	1	1
L2-1_AMi	21.3722	-0.170401	0.193369	0	1	1
L2-3_Crp	59.5318	0.518455	0.188592	0	1	1
L2a	7375.46	0.0808278	0.0521509	0	1	1
L2b	3566.87	-0.0746577	0.0665254	0	1	1
L2c	5358.82	-0.00866209	0.0901203	0	1	1
L3	1842.26	-0.385938	0.0615651	0	1	1
L3b	255.094	-0.147036	0.0715081	0	1	1
L4_A_Mam	230.313	-0.00490687	0.0798951	0	1	1
L4_B_Mam	127.173	0.305147	0.0993589	0	1	1
L4_C_Mam	212.473	-0.249571	0.0980764	0	1	1
L5	15.9788	0.27703	0.179366	0	1	1
LFSINE_Vert	87.0302	-0.326534	0.0902493	0	1	1
Looper	24.4638	-0.61053	0.226062	-0.135051	0.892571	1
LOR1-int	122.277	0.36993	0.137316	0	1	1
LOR1a	60.9289	0.146048	0.19592	0	1	1
LOR1b	133.803	0.641919	0.242352	0.255493	0.798343	1
LTR06	2.51347	0.700963	0.430423	0.281033	0.778685	1
LTR1	35.3813	0.484557	0.296136	0	1	1
LTR101_Mam	28.0745	-0.0669414	0.162536	0	1	1
LTR102_Mam	31.7115	1.12817	0.208163	2.63338	0.008454	0.154695
LTR103_Mam	24.346	-0.442635	0.233475	0	1	1
LTR103b_Mam	16.2768	0.486775	0.192547	0	1	1
LTR104_Mam	106.606	-0.468703	0.0820603	0	1	1
LTR105_Mam	27.6401	0.0781422	0.157988	0	1	1
LTR106_Mam	29.2258	-1.16154	0.252442	-2.30367	0.0212414	0.297511
LTR107_Mam	14.6906	-0.29437	0.195425	0	1	1
LTR108a_Mam	72.0523	0.234871	0.169357	0	1	1
LTR108b_Mam	0.733537	0.311357	1.48416	0	1	1
LTR108c_Mam	0.579166	0.0756358	1.74156	0	1	1
LTR108d_Mam	0.653509	0.427452	1.25988	0	1	1
LTR108e_Mam	2.51221	0.349711	0.522638	0	1	1
LTR109A2	0.353319	-0.237454	2.36633	0	1	#N/A
LTR10A	53.7593	0.358728	0.1666	0	1	1
LTR10B	5.12876	-0.442836	0.418432	0	1	1
LTR10B1	8.83645	-1.72132	0.329003	-3.46901	0.000522383	0.0153934
LTR10B2	2.62583	0.813514	0.442249	0.528014	0.597489	1
LTR10C	64.5662	0.21431	0.194866	0	1	1
LTR10D	28.4645	0.114113	0.13337	0	1	1
LTR10E	27.3388	0.765578	0.219739	0.84454	0.398368	1
LTR10F	21.3767	-0.812358	0.186341	-1.24695	0.212416	1
LTR10G	18.6162	-0.640933	0.193768	-0.314464	0.753168	1
LTR12	90.7776	-0.262543	0.105559	0	1	1
LTR12_	63.6283	0.0652455	0.151009	0	1	1
LTR12B	14.5448	1.19399	0.292768	2.09719	0.0359768	0.451002
LTR12C	1083	0.144549	0.193364	0	1	1
LTR12D	92.0479	0.541759	0.204251	0	1	1
LTR12E	55.5398	0.437125	0.161876	0	1	1
LTR12F	63.4007	-0.527457	0.189139	0	1	1
LTR13	353.175	-0.0292395	0.144981	0	1	1
LTR13_	16.6297	-0.167507	0.207946	0	1	1
LTR13A	213.501	-0.0161154	0.175945	0	1	1
LTR14	41.6527	0.665134	0.186613	0.456207	0.648241	1
LTR14A	9.35347	1.12088	0.280341	1.92935	0.053687	0.603049
LTR14B	30.8441	-0.0222393	0.229265	0	1	1
LTR14C	1.89747	0.413062	0.504237	0	1	1
LTR15	16.6317	-0.525374	0.188018	0	1	1
LTR16	112.528	0.0726729	0.112215	0	1	1
LTR16A	233.022	0.123177	0.0974287	0	1	1
LTR16A1	289.308	0.310253	0.216111	0	1	1
LTR16A2	106.237	-0.739172	0.155334	-1.02471	0.3055	1
LTR16B	77.2699	-0.107379	0.163211	0	1	1
LTR16B1	78.8464	0.64661	0.142383	0.467822	0.639912	1
LTR16B2	98.8061	-0.186014	0.109392	0	1	1
LTR16C	318.769	0.270353	0.0658898	0	1	1
LTR16D	57.7691	0.212912	0.134383	0	1	1
LTR16D1	51.8831	0.768199	0.21257	0.885349	0.375968	1
LTR16D2	8.38515	0.929225	0.316968	1.10177	0.270562	1
LTR16E1	113.004	-0.167236	0.0922919	0	1	1
LTR16E2	106.496	-0.175675	0.111765	0	1	1
LTR17	261.587	0.570374	0.181422	0	1	1
LTR18A	58.543	1.7907	0.373711	3.23967	0.00119669	0.0298383
LTR18B	54.3405	1.31287	0.293624	2.49593	0.0125628	0.212033
LTR18C	11.5887	-0.289142	0.350047	0	1	1
LTR19-int	9.7699	0.927694	0.318653	1.09114	0.275213	1
LTR19A	58.9494	-0.144573	0.195212	0	1	1
LTR19B	13.6409	0.353994	0.21217	0	1	1
LTR19C	4.07783	0.984547	0.403327	1.00303	0.315848	1
LTR1A1	46.2253	-0.224091	0.217946	0	1	1
LTR1A2	161.667	0.218562	0.225642	0	1	1
LTR1B	76.9417	-2.01267	0.20783	-6.89348	5.44443e-12	1.76477e-09
LTR1B0	6.52711	0.649372	0.356981	0.194329	0.845918	1
LTR1B1	17.5136	0.484572	0.234851	0	1	1
LTR1C	12.2982	0.0480373	0.302618	0	1	1
LTR1C1	8.35255	-0.555946	0.27499	0	1	1
LTR1C3	3.25894	-0.35478	0.392749	0	1	1
LTR1D	44.5959	0.367392	0.166071	0	1	1
LTR1D1	31.7414	0.869696	0.191508	1.51271	0.130353	1
LTR1E	16.2175	0.80577	0.241608	0.934451	0.350072	1
LTR1F	16.5648	0.70366	0.296057	0.417689	0.676175	1
LTR1F1	8.72107	0.360282	0.244772	0	1	1
LTR1F2	4.25604	1.00021	0.392797	1.06979	0.284715	1
LTR2	206.848	0.15601	0.110089	0	1	1
LTR21A	27.1858	-0.431622	0.244217	0	1	1
LTR21B	20.8541	0.0473366	0.207549	0	1	1
LTR21C	1.4275	0.731238	0.823475	0.183659	0.854281	1
LTR22	7.22614	0.494952	0.400226	0	1	1
LTR22A	20.9508	-0.740103	0.327501	-0.488861	0.62494	1
LTR22B	8.26012	-0.186688	0.285015	0	1	1
LTR22B1	9.70688	-0.215834	0.265408	0	1	1
LTR22B2	0.153572	-0.302275	2.94155	0	1	#N/A
LTR22C	10.0839	-1.87055	0.31064	-4.15447	3.26037e-05	0.00176138
LTR22C0	3.61928	0.69922	0.364056	0.327479	0.743306	1
LTR22C2	0.661228	-0.0604827	1.51301	0	1	1
LTR22E	24.009	-0.65196	0.247861	-0.290324	0.771569	1
LTR23	55.0247	-0.932849	0.157829	-2.23564	0.0253755	0.34272
LTR23-int	4.66491	0.45135	0.338095	0	1	1
LTR24	52.671	0.487006	0.142667	0	1	1
LTR24B	90.9826	-0.921229	0.194151	-1.75755	0.0788241	0.781013
LTR24C	26.7477	-0.420686	0.176168	0	1	1
LTR25	32.5637	-0.205099	0.209696	0	1	1
LTR25-int	93.5244	1.20219	0.188649	3.29814	0.000973266	0.0250948
LTR26	102.033	0.115966	0.205893	0	1	1
LTR26B	9.05688	1.01729	0.274912	1.59065	0.111688	0.946318
LTR26C	27.302	0.51223	0.290773	0	1	1
LTR26D	35.2374	0.398816	0.184125	0	1	1
LTR26E	13.9301	0.63637	0.306746	0.183769	0.854195	1
LTR27	7.99844	-1.84077	0.343932	-3.66575	0.000246611	0.00835163
LTR2752	47.3873	1.7741	0.382049	3.12551	0.00177499	0.0398758
LTR27B	30.3654	-1.76736	0.237387	-5.00181	5.67945e-07	5.15818e-05
LTR27C	9.29372	-0.0473882	0.310873	0	1	1
LTR27D	10.5264	-1.29872	0.394483	-1.82194	0.0684648	0.722542
LTR27E	17.117	0.955241	0.308085	1.21798	0.223231	1
LTR28	6.62645	0.080371	0.361492	0	1	1
LTR28B	9.28761	0.538857	0.299789	0	1	1
LTR28C	43.5365	0.792942	0.170333	1.25015	0.211246	1
LTR29	84.3091	-0.386206	0.12622	0	1	1
LTR2B	70.9205	-0.229919	0.13038	0	1	1
LTR2C	104.539	-0.410992	0.135341	0	1	1
LTR3	3.64861	0.34988	0.495136	0	1	1
LTR30	41.9652	-1.72753	0.257488	-4.45663	8.32582e-06	0.000484392
LTR31	19.4243	-1.16915	0.210643	-2.79693	0.00515915	0.102685
LTR32	43.2754	0.047858	0.13263	0	1	1
LTR33	652.053	-0.555067	0.084899	0	1	1
LTR33A	83.906	-0.228832	0.109533	0	1	1
LTR33A_	71.99	0.0527663	0.108814	0	1	1
LTR33B	45.7923	0.198506	0.14816	0	1	1
LTR33C	104.5	-0.737956	0.142556	-1.10803	0.267849	1
LTR34	44.4278	-0.0325105	0.128934	0	1	1
LTR35	2.07377	0.216583	0.490831	0	1	1
LTR35A	8.99547	0.387054	0.358613	0	1	1
LTR35B	7.8845	0.941724	0.273246	1.3238	0.185569	1
LTR36	33.9131	-0.79772	0.194712	-1.11816	0.263497	1
LTR37-int	122.767	1.76363	0.263241	4.49639	6.91171e-06	0.000423856
LTR37A	99.7976	-0.178562	0.137881	0	1	1
LTR37B	60.2134	0.0619986	0.116223	0	1	1
LTR38	10.5311	0.359886	0.217386	0	1	1
LTR38-int	1.97824	-0.286711	0.623986	0	1	1
LTR38A1	12.8641	0.631296	0.273898	0.187283	0.851439	1
LTR38B	35.4175	-0.0355856	0.158433	0	1	1
LTR38C	33.4104	0.308537	0.222546	0	1	1
LTR39	100.796	0.169012	0.160086	0	1	1
LTR39-int	4.20306	-0.0915162	0.418068	0	1	1
LTR3A	76.6622	-0.212742	0.163414	0	1	1
LTR3B	3.51425	0.832	0.41104	0.61308	0.539824	1
LTR3B_	10.3026	-0.0726766	0.236435	0	1	1
LTR4	46.2532	-0.131623	0.217411	0	1	1
LTR40a	83.9319	0.282987	0.137446	0	1	1
LTR40A1	23.8317	0.602547	0.220011	0.102481	0.918375	1
LTR40b	75.9793	0.658089	0.116407	0.670831	0.502328	1
LTR40c	32.7657	0.221839	0.200344	0	1	1
LTR41	125.58	0.185706	0.179467	0	1	1
LTR41B	65.9777	-0.297533	0.143264	0	1	1
LTR41C	66.5143	-0.761382	0.182413	-0.99435	0.320053	1
LTR42	99.5749	0.863149	0.153016	1.85045	0.0642491	0.687648
LTR43	57.986	-0.737015	0.147667	-1.0633	0.287644	1
LTR43-int	18.038	0.277696	0.197879	0	1	1
LTR43B	16.0244	-0.05989	0.325407	0	1	1
LTR44	11.4855	-0.10783	0.288283	0	1	1
LTR45	8.25657	1.51144	0.294666	3.16099	0.00157235	0.0371632
LTR45B	39.2455	-0.0987832	0.138723	0	1	1
LTR45C	31.9772	1.00935	0.231414	1.85535	0.0635462	0.683348
LTR46	30.8609	0.10839	0.214261	0	1	1
LTR46-int	39.4263	0.945337	0.228472	1.59904	0.109811	0.943792
LTR47A	32.1609	0.0398017	0.129795	0	1	1
LTR47A2	28.0839	0.931134	0.223331	1.57226	0.115891	0.959695
LTR47B	0.648226	-0.840687	1.13455	-0.229772	0.818269	1
LTR47B2	8.91298	-1.38255	0.358166	-2.24071	0.0250447	0.340278
LTR47B3	11.7702	0.424266	0.236572	0	1	1
LTR47B4	8.90232	-0.300066	0.248857	0	1	1
LTR48	83.9341	0.181758	0.121321	0	1	1
LTR48B	725.393	0.263057	0.200186	0	1	1
LTR49	97.2843	-0.103007	0.148598	0	1	1
LTR49-int	163.132	0.309733	0.120395	0	1	1
LTR5	0.250593	-0.503143	2.93754	0	1	#N/A
LTR5_Hs	502.267	0.184991	0.139454	0	1	1
LTR50	130.147	-0.326207	0.084847	0	1	1
LTR51	19.3154	1.16055	0.243677	2.38247	0.0171972	0.256629
LTR52	39.4937	0.747761	0.173239	0.968378	0.332856	1
LTR52-int	4.09388	0.360711	0.370149	0	1	1
LTR53	65.8733	-0.112743	0.116648	0	1	1
LTR53-int	159.372	-0.433325	0.141277	0	1	1
LTR53B	23.1069	-0.972522	0.31726	-1.23722	0.216004	1
LTR54	55.0496	-0.548836	0.129524	0	1	1
LTR54B	35.6331	-0.107607	0.183838	0	1	1
LTR55	24.7332	-0.050425	0.205571	0	1	1
LTR56	56.2785	0.433416	0.156967	0	1	1
LTR57	10.5058	0.241768	0.296908	0	1	1
LTR57-int	49.9766	0.190276	0.198366	0	1	1
LTR58	3.25936	-1.22439	0.404666	-1.5924	0.111294	0.946318
LTR59	6.45021	-0.751375	0.303688	-0.564312	0.572542	1
LTR5A	231.043	0.0558179	0.182411	0	1	1
LTR5B	356.674	-0.0417959	0.123728	0	1	1
LTR60	5.18155	0.242482	0.467351	0	1	1
LTR60B	20.0879	-0.815362	0.24075	-0.977622	0.328261	1
LTR61	42.2227	-0.698845	0.150768	-0.78826	0.430545	1
LTR62	54.5575	0.426723	0.182022	0	1	1
LTR64	47.6508	0.582863	0.131839	0.0217176	0.982673	1
LTR65	43.0773	0.176325	0.15849	0	1	1
LTR66	59.1333	-0.327393	0.156319	0	1	1
LTR67B	323.764	-0.205937	0.0818415	0	1	1
LTR68	15.3142	0.224985	0.211785	0	1	1
LTR69	2.48022	-0.20191	0.416763	0	1	1
LTR6A	130.876	0.41508	0.16391	0	1	1
LTR6B	27.4129	0.119687	0.223314	0	1	1
LTR7	181.725	-0.0325196	0.137073	0	1	1
LTR70	15.0104	-0.603389	0.34547	-0.0677012	0.946024	1
LTR71A	12.161	0.496856	0.247923	0	1	1
LTR71B	27.3137	0.792825	0.183503	1.15979	0.246134	1
LTR72	10.8414	0.694063	0.256539	0.444623	0.656592	1
LTR72B	8.75254	0.736206	0.258376	0.60457	0.545465	1
LTR73	52.6912	0.251901	0.145203	0	1	1
LTR75	34.328	1.02702	0.165961	2.69354	0.00706969	0.137104
LTR75_1	26.6129	1.52652	0.280353	3.37617	0.000735029	0.0203388
LTR75B	11.4668	-0.0139227	0.218313	0	1	1
LTR76	67.7119	0.153294	0.175092	0	1	1
LTR77	10.2185	0.243569	0.363407	0	1	1
LTR78	224.084	-0.336475	0.0921852	0	1	1
LTR78B	102	-0.0725923	0.0882951	0	1	1
LTR79	120.056	0.299267	0.111285	0	1	1
LTR7A	0.179174	0.371636	2.94007	0	1	#N/A
LTR7B	277.848	-0.465271	0.128325	0	1	1
LTR7C	39.3961	-0.22902	0.207435	0	1	1
LTR7Y	54.5948	0.984855	0.298756	1.35514	0.175374	1
LTR8	339.917	-0.0594149	0.0675926	0	1	1
LTR80A	5.30868	1.02505	0.346565	1.28418	0.19908	1
LTR80B	11.0492	0.855639	0.264145	1.04352	0.296709	1
LTR81	7.36626	0.116869	0.255715	0	1	1
LTR81A	48.8566	-1.32665	0.171195	-4.36141	1.29224e-05	0.000715147
LTR81AB	4.54195	0.135194	0.320956	0	1	1
LTR81B	94.6987	0.783764	0.209574	0.972277	0.330913	1
LTR81C	30.8557	0.85988	0.25908	1.08029	0.280014	1
LTR82A	53.2456	0.508061	0.161394	0	1	1
LTR82B	76.6304	-0.423833	0.133151	0	1	1
LTR83	49.3017	0.399452	0.153544	0	1	1
LTR84a	35.2518	-0.392096	0.144655	0	1	1
LTR84b	47.9933	-0.61336	0.11911	-0.280079	0.779417	1
LTR85a	57.6496	-0.125715	0.139903	0	1	1
LTR85b	58.8415	-0.750294	0.132419	-1.28602	0.198435	1
LTR85c	43.1809	0.417452	0.173264	0	1	1
LTR86A1	14.2154	-0.646074	0.285051	-0.231798	0.816695	1
LTR86A2	6.59044	-0.385248	0.25717	0	1	1
LTR86B1	6.37386	0.555487	0.290669	0	1	1
LTR86B2	7.84731	-1.16958	0.34577	-1.70513	0.0881709	0.833582
LTR86C	11.2418	0.570602	0.345797	0	1	1
LTR87	41.4728	-0.644414	0.212027	-0.303803	0.761278	1
LTR88a	39.721	0.0407053	0.178684	0	1	1
LTR88b	43.8074	0.418226	0.121143	0	1	1
LTR88c	41.2965	0.807198	0.231938	0.979565	0.327301	1
LTR89	40.0958	1.28064	0.19478	3.59708	0.000321806	0.0104064
LTR8A	110.866	-0.233683	0.147533	0	1	1
LTR8B	179.136	0.193613	0.120074	0	1	1
LTR9	78.1269	-0.406557	0.18119	0	1	1
LTR90A	15.1215	0.318958	0.206893	0	1	1
LTR90B	11.2888	-0.340258	0.202008	0	1	1
LTR91	5.97873	-0.30343	0.290678	0	1	1
LTR9A1	55.0707	0.0191935	0.171513	0	1	1
LTR9B	50.1703	-0.288596	0.124519	0	1	1
LTR9C	159.414	-4.68657	0.261529	-15.7021	1.46287e-55	3.31926e-52
LTR9D	107.777	0.545143	0.148606	0	1	1
MADE1	90.6941	-0.593789	0.125595	-0.109791	0.912575	1
MADE2	40.9078	0.0689751	0.141708	0	1	1
Mam_R4	22.1935	0.296047	0.205722	0	1	1
MamGyp-int	21.3679	-0.476795	0.230715	0	1	1
MamGypLTR1a	35.8296	-0.604205	0.182163	-0.132875	0.894292	1
MamGypLTR1b	59.726	-0.343219	0.184916	0	1	1
MamGypLTR1c	52.1226	-0.0366859	0.128466	0	1	1
MamGypLTR1d	56.7758	-0.410914	0.126989	0	1	1
MamGypLTR2b	21.4962	-0.187766	0.188373	0	1	1
MamGypLTR2c	47.4627	-1.20258	0.173794	-3.58226	0.000340637	0.0105877
MamGypLTR3	27.8072	-0.33262	0.156987	0	1	1
MamGypLTR3a	58.6265	0.0520278	0.131787	0	1	1
MamGypsy2-I	50.8512	0.148949	0.172104	0	1	1
MamGypsy2-LTR	16.6684	-1.46152	0.283543	-3.10896	0.00187747	0.0417645
MamRep1161	0.0839185	-0.437649	2.94208	0	1	#N/A
MamRep137	98.8201	0.0664419	0.115482	0	1	1
MamRep1527	48.7415	0.925191	0.217316	1.58843	0.11219	0.946318
MamRep1879	58.8843	0.205922	0.216027	0	1	1
MamRep1894	22.3194	1.26051	0.307494	2.21308	0.0268923	0.35761
MamRep38	77.2144	0.1746	0.145183	0	1	1
MamRep4096	39.1799	0.257711	0.131507	0	1	1
MamRep434	67.4614	-0.227635	0.133464	0	1	1
MamRep488	10.8577	-1.46962	0.247794	-3.59014	0.000330501	0.0104154
MamRTE1	210.315	0.100227	0.0801332	0	1	1
MamSINE1	203.027	-0.264684	0.13232	0	1	1
MamTip1	21.0351	0.254431	0.148891	0	1	1
MamTip2	194.131	-0.0147256	0.0877293	0	1	1
MamTip3	23.4246	-0.456312	0.155029	0	1	1
MARNA	211.536	0.253662	0.0822393	0	1	1
MER101	32.17	0.837734	0.158175	1.62942	0.103225	0.91135
MER101-int	218.972	-0.313213	0.109105	0	1	1
MER101B	5.44743	1.54021	0.430142	2.2323	0.0255952	0.343643
MER102a	120.431	0.295767	0.10963	0	1	1
MER102b	173.779	0.302502	0.116133	0	1	1
MER102c	131.942	0.496673	0.150785	0	1	1
MER103C	234.092	-0.27667	0.0919469	0	1	1
MER104	53.1054	-0.0926237	0.128376	0	1	1
MER105	8.29142	-0.149637	0.249298	0	1	1
MER106A	152.613	0.00774322	0.142888	0	1	1
MER106B	32.6785	0.16342	0.180633	0	1	1
MER107	16.1655	-0.0856478	0.191024	0	1	1
MER110	35.6135	-0.209906	0.256877	0	1	1
MER110-int	18.3164	0.935117	0.196979	1.80282	0.0714171	0.742791
MER110A	30.659	-0.319305	0.198224	0	1	1
MER112	375.683	0.354317	0.194818	0	1	1
MER113	150.256	0.160307	0.130499	0	1	1
MER113A	50.9659	-0.774171	0.167148	-1.16167	0.245369	1
MER113B	19.5799	0.0830637	0.275062	0	1	1
MER115	101.138	0.127864	0.157233	0	1	1
MER117	101.987	-0.304325	0.101204	0	1	1
MER119	38.859	0.780199	0.151435	1.32201	0.186163	1
MER11A	201.65	-0.412786	0.106438	0	1	1
MER11B	116.504	-0.612105	0.138167	-0.232366	0.816254	1
MER11C	429.655	-0.665129	0.138341	-0.615357	0.538319	1
MER11D	80.351	-0.00256999	0.159255	0	1	1
MER121	25.7712	0.189458	0.227649	0	1	1
MER121B	0.454249	0.757138	2.23823	0.079142	0.93692	1
MER125	0.66254	0.860364	1.06644	0.262897	0.79263	1
MER126	8.90508	-0.660913	0.301512	-0.268358	0.788424	1
MER127	4.23644	0.928969	0.525495	0.664077	0.506641	1
MER130	1.28614	1.36211	0.75698	1.0332	0.301511	1
MER135	12.8926	0.0776966	0.23101	0	1	1
MER1A	332.371	-0.148343	0.0697757	0	1	1
MER1B	380.815	-0.265902	0.133717	0	1	1
MER2	378.376	-0.544518	0.106983	0	1	1
MER20	585.672	0.0446207	0.060643	0	1	1
MER20B	138.291	0.0648945	0.0801487	0	1	1
MER21-int	85.2395	-0.0440507	0.150412	0	1	1
MER21A	119.551	-0.0416112	0.0823706	0	1	1
MER21B	115.201	0.167346	0.11545	0	1	1
MER21C	297.107	-0.0069067	0.0657921	0	1	1
MER2B	114.624	-0.64444	0.142538	-0.452092	0.651202	1
MER3	210.869	0.235435	0.0655252	0	1	1
MER30	93.9342	0.232715	0.136838	0	1	1
MER30B	3.55696	-0.0160642	0.404012	0	1	1
MER31-int	140.573	0.330824	0.100639	0	1	1
MER31A	140.094	-0.0126619	0.137476	0	1	1
MER31B	71.7184	0.115349	0.138227	0	1	1
MER33	432.167	0.423695	0.13909	0	1	1
MER34	74.3864	1.00954	0.173002	2.48286	0.0130333	0.214294
MER34-int	64.616	0.536985	0.128786	0	1	1
MER34A	144.676	0.0580252	0.193194	0	1	1
MER34A1	66.2883	0.700986	0.273908	0.441704	0.658703	1
MER34B	50.5158	-0.878724	0.180736	-1.65283	0.0983664	0.892105
MER34B-int	59.7911	-0.852602	0.21348	-1.27694	0.201623	1
MER34C	2.81	-0.00695025	0.467724	0	1	1
MER34C_	115.151	-0.00834613	0.174537	0	1	1
MER34C2	47.629	0.153374	0.131646	0	1	1
MER34D	15.1981	-0.0920682	0.247451	0	1	1
MER39	195.825	0.143829	0.102379	0	1	1
MER39B	125.887	0.922276	0.189848	1.80289	0.0714049	0.742791
MER4-int	399.562	-0.412062	0.14897	0	1	1
MER41-int	393.297	-0.0954465	0.111243	0	1	1
MER41A	213.043	-0.136501	0.0943302	0	1	1
MER41B	274.214	-0.190433	0.135667	0	1	1
MER41C	50.2502	-0.24707	0.159082	0	1	1
MER41D	54.52	0.367185	0.150669	0	1	1
MER41E	104.356	0.83207	0.203651	1.23776	0.215806	1
MER41G	7.85056	0.989517	0.334417	1.22457	0.220736	1
MER44A	228.912	-0.799686	0.171643	-1.2799	0.20058	1
MER44B	60.1347	-0.754421	0.125217	-1.39295	0.163635	1
MER44C	46.9814	-0.394483	0.14631	0	1	1
MER44D	55.144	0.597948	0.194553	0.0922542	0.926496	1
MER45A	223.967	-1.50919	0.161224	-5.76336	8.24555e-09	1.26499e-06
MER45B	85.6436	-0.151958	0.160553	0	1	1
MER45C	27.2343	0.31274	0.187111	0	1	1
MER45R	28.6463	0.338263	0.163866	0	1	1
MER46C	81.5618	0.0411441	0.0801324	0	1	1
MER47A	144.276	-0.829055	0.159115	-1.56525	0.117525	0.96969
MER47B	42.1362	0.475358	0.138427	0	1	1
MER47C	26.3042	-1.26859	0.327226	-2.10434	0.0353492	0.445597
MER48	43.3196	0.599312	0.179266	0.107727	0.914212	1
MER49	270.146	-0.0465444	0.0975874	0	1	1
MER4A	209.761	0.811623	0.122113	1.89679	0.0578562	0.637261
MER4A1	162.926	0.331963	0.108218	0	1	1
MER4A1_	52.9518	-0.10856	0.127259	0	1	1
MER4B	221.315	-0.786971	0.0872903	-2.37106	0.0177371	0.261062
MER4B-int	69.3024	-0.853515	0.208578	-1.31133	0.189746	1
MER4C	40.5919	-0.384282	0.132889	0	1	1
MER4CL34	75.4082	0.202702	0.13615	0	1	1
MER4D	104.547	-0.00468347	0.115595	0	1	1
MER4D0	31.6419	-0.488184	0.166274	0	1	1
MER4D1	162.86	-0.108305	0.100491	0	1	1
MER4E	74.2255	-0.114875	0.159722	0	1	1
MER4E1	96.7899	-0.453511	0.105299	0	1	1
MER50	238.428	0.0551364	0.0865301	0	1	1
MER50-int	132.115	-1.71804	0.199069	-5.71681	1.08544e-08	1.53929e-06
MER50B	45.8987	0.104221	0.138138	0	1	1
MER50C	5.89688	1.8012	0.399475	3.05701	0.00223556	0.0492475
MER51-int	32.9077	0.37962	0.222422	0	1	1
MER51A	115.232	0.0837287	0.1866	0	1	1
MER51B	58.2522	0.74681	0.118158	1.41175	0.158022	1
MER51C	54.6101	0.289039	0.169478	0	1	1
MER51D	32.3033	0.301028	0.237907	0	1	1
MER51E	65.2608	1.09781	0.202218	2.56064	0.0104481	0.179596
MER52-int	26.0891	1.02759	0.276314	1.61985	0.105265	0.922191
MER52A	208.905	0.20531	0.149472	0	1	1
MER52C	144.815	0.124825	0.197892	0	1	1
MER52D	216.971	0.474063	0.194984	0	1	1
MER53	133.063	0.299978	0.0919681	0	1	1
MER54A	112.04	0.66896	0.20781	0.428082	0.668591	1
MER54B	9.93252	0.27716	0.257773	0	1	1
MER57-int	115.807	0.456037	0.195273	0	1	1
MER57A-int	89.8282	0.0118151	0.127229	0	1	1
MER57A1	41.8007	0.349273	0.124948	0	1	1
MER57B1	51.2455	0.922952	0.231069	1.4842	0.137756	1
MER57B2	29.7245	0.0440766	0.135172	0	1	1
MER57C1	4.48945	0.247259	0.351879	0	1	1
MER57C2	15.9739	-0.789742	0.257128	-0.81571	0.414666	1
MER57D	24.6549	-0.766071	0.229144	-0.812024	0.416778	1
MER57E1	31.3523	0.239772	0.214698	0	1	1
MER57E2	6.40856	-0.798009	0.293291	-0.743322	0.457287	1
MER57E3	5.17887	1.32985	0.608513	1.23226	0.217851	1
MER57F	73.5373	0.010034	0.256865	0	1	1
MER58A	411.257	0.195029	0.0834895	0	1	1
MER58B	229.442	-0.302628	0.122681	0	1	1
MER58C	41.653	0.213587	0.117816	0	1	1
MER58D	16.6078	0.627316	0.224213	0.21103	0.832864	1
MER5A	1141.22	0.0864813	0.0903908	0	1	1
MER5A1	452.589	-0.122389	0.0770453	0	1	1
MER5B	1045.24	-0.145388	0.102469	0	1	1
MER5C	24.1694	-0.252667	0.145445	0	1	1
MER5C1	13.9409	0.0239943	0.211168	0	1	1
MER6	111.786	-0.0541247	0.148919	0	1	1
MER61-int	191.181	-0.445245	0.103309	0	1	1
MER61A	50.3748	-0.205424	0.221485	0	1	1
MER61B	14.3981	0.978867	0.211913	1.88222	0.0598056	0.649277
MER61C	18.3492	-0.876423	0.212613	-1.39419	0.16326	1
MER61D	18.0089	0.852425	0.200773	1.35688	0.174818	1
MER61E	46.7952	0.862998	0.159458	1.77475	0.0759395	0.759061
MER61F	50.4718	-2.59072	0.217348	-9.25114	2.22105e-20	1.67985e-17
MER63A	107.413	-0.150433	0.102504	0	1	1
MER63B	62.8927	-0.254321	0.12705	0	1	1
MER63C	72.0716	0.392834	0.15026	0	1	1
MER63D	62.5832	0.692088	0.116246	0.964235	0.334928	1
MER65-int	135.476	-0.575576	0.155529	0	1	1
MER65A	167.467	0.181987	0.14852	0	1	1
MER65B	16.2757	-0.253161	0.219813	0	1	1
MER65C	54.0976	-0.848772	0.157032	-1.71157	0.0869751	0.829109
MER65D	24.3673	-0.182716	0.251054	0	1	1
MER66-int	109.932	0.465628	0.171289	0	1	1
MER66A	10.9362	0.72277	0.232106	0.615107	0.538484	1
MER66B	106.671	1.43778	0.22128	3.87644	0.000105995	0.00421933
MER66C	23.4847	0.0299399	0.205326	0	1	1
MER66D	12.0957	-0.148007	0.205813	0	1	1
MER67A	41.7611	1.37352	0.194309	4.0838	4.43045e-05	0.00207628
MER67B	114.125	-0.292376	0.143028	0	1	1
MER67C	144.872	0.233892	0.0963826	0	1	1
MER67D	22.6616	-0.248608	0.195766	0	1	1
MER68	71.4857	-0.636935	0.145592	-0.391056	0.695756	1
MER68-int	22.8497	-0.081584	0.256886	0	1	1
MER68B	21.768	-0.29247	0.227453	0	1	1
MER68C	4.77783	1.77563	0.359972	3.32145	0.000895502	0.0236267
MER6A	59.0612	0.203085	0.188282	0	1	1
MER6B	11.0217	-0.37418	0.203815	0	1	1
MER6C	1.21284	-0.506864	0.592539	0	1	1
MER70-int	120.655	1.09306	0.159871	3.20921	0.00133101	0.0324737
MER70A	37.2563	0.512642	0.169941	0	1	1
MER70B	11.3204	0.763767	0.246193	0.746434	0.455406	1
MER70C	18.8174	0.361803	0.227489	0	1	1
MER72	112.009	0.518602	0.161638	0	1	1
MER72B	8.49251	0.0136258	0.243162	0	1	1
MER73	17.7349	0.359005	0.272903	0	1	1
MER74A	107.03	0.494745	0.14034	0	1	1
MER74B	85.0074	0.25253	0.132829	0	1	1
MER74C	11.6954	1.9862	0.383413	3.66759	0.000244844	0.00835163
MER75	57.5646	1.32684	0.207801	3.59401	0.000325629	0.0104064
MER75A	0.289214	0.263239	2.84645	0	1	#N/A
MER75B	0.935082	0.0994995	0.639805	0	1	1
MER76	22.9429	0.207758	0.205455	0	1	1
MER76-int	4.46928	-1.11816	0.362532	-1.48446	0.137687	1
MER77	135.932	0.27305	0.0973516	0	1	1
MER77B	63.0284	-0.369425	0.108003	0	1	1
MER8	52.8489	-0.0250224	0.135498	0	1	1
MER81	89.3044	0.00920057	0.135927	0	1	1
MER83	34.1172	0.514031	0.150119	0	1	1
MER83A-int	5.32545	0.810209	0.392702	0.586219	0.557729	1
MER83B	34.9187	-0.796192	0.263055	-0.821853	0.41116	1
MER83B-int	21.2905	-0.14774	0.209191	0	1	1
MER83C	4.66845	1.4875	0.368899	2.46002	0.0138929	0.218832
MER84	10.8661	0.928134	0.2245	1.55071	0.120972	0.990702
MER84-int	2.67555	0.147188	0.479742	0	1	1
MER85	4.61684	-0.424954	0.326836	0	1	1
MER87	37.4145	-0.174176	0.231732	0	1	1
MER87B	17.5696	-0.088866	0.19994	0	1	1
MER88	17.1915	-1.41574	0.250389	-3.33778	0.000844516	0.0225436
MER89	69.1842	-0.0603015	0.139054	0	1	1
MER89-int	26.4524	0.549409	0.184161	0	1	1
MER90	43.395	0.757366	0.177729	0.997954	0.318301	1
MER90a	147.12	0.0660962	0.0947416	0	1	1
MER91A	101.627	-0.599429	0.123477	-0.157351	0.874968	1
MER91B	40.2177	-0.107179	0.116821	0	1	1
MER91C	30.2765	-0.437422	0.164816	0	1	1
MER92-int	67.098	-1.08298	0.146709	-3.42842	0.000607113	0.0176607
MER92A	2.84166	1.70791	0.606556	1.85953	0.0629522	0.680184
MER92B	80.956	0.575348	0.125845	0	1	1
MER92C	7.45948	-0.189887	0.246383	0	1	1
MER92D	8.10306	-0.341484	0.262804	0	1	1
MER94	94.7841	-0.413777	0.0967598	0	1	1
MER94B	8.25113	0.343099	0.267008	0	1	1
MER95	49.9825	-0.030095	0.135188	0	1	1
MER96	17.7719	-0.275621	0.164622	0	1	1
MER96B	37.9496	0.0313656	0.133491	0	1	1
MER97a	18.4532	0.543409	0.226751	0	1	1
MER97b	53.968	-0.210077	0.261494	0	1	1
MER97c	25.72	0.145205	0.229183	0	1	1
MER97d	4.50104	2.64461	0.520921	3.96338	7.38973e-05	0.00310506
MER99	73.097	-2.63022	0.203195	-10.0899	6.12338e-24	6.94697e-21
MER9a1	20.7657	-0.121704	0.222371	0	1	1
MER9a2	57.9364	0.407693	0.14015	0	1	1
MER9a3	49.1124	-0.888159	0.155922	-1.97637	0.0481127	0.551352
MER9B	7.81998	-1.01961	0.326226	-1.34756	0.177801	1
Merlin1_HS	0.829848	0.115323	1.06631	0	1	1
MERX	20.9264	-0.807362	0.300626	-0.756296	0.449472	1
MIR	5160.59	-0.0988379	0.0442662	0	1	1
MIR1_Amn	337.344	0.285636	0.0624423	0	1	1
MIR3	4194.67	-0.319932	0.0978821	0	1	1
MIRb	7210.54	-0.0582065	0.0441044	0	1	1
MIRc	3622.38	0.14794	0.0612962	0	1	1
MLT-int	25.9573	1.01078	0.180269	2.38966	0.0168641	0.253408
MLT1-int	36.4106	0.682514	0.252023	0.406765	0.68418	1
MLT1A	418.564	0.222414	0.0508119	0	1	1
MLT1A-int	61.6654	0.467384	0.153678	0	1	1
MLT1A0	1325	0.161828	0.0678844	0	1	1
MLT1A0-int	36.165	0.199118	0.155228	0	1	1
MLT1A1	541.093	0.450412	0.140281	0	1	1
MLT1A1-int	47.3997	-0.0097415	0.172431	0	1	1
MLT1B	1072.35	0.334037	0.0613655	0	1	1
MLT1B-int	38.3007	0.342895	0.19823	0	1	1
MLT1C	1310.96	0.32217	0.0653452	0	1	1
MLT1C-int	15.1836	0.189698	0.225557	0	1	1
MLT1D	1443.13	0.151658	0.0599164	0	1	1
MLT1D-int	47.2263	0.704204	0.173203	0.7171	0.473312	1
MLT1E	37.9866	0.63812	0.204342	0.284425	0.776085	1
MLT1E-int	0.130592	-0.439026	2.9405	0	1	#N/A
MLT1E1	39.5762	0.415663	0.170036	0	1	1
MLT1E1-int	1.95455	-1.31052	0.663993	-1.10019	0.271248	1
MLT1E1A	269.462	0.274235	0.10549	0	1	1
MLT1E1A-int	8.61069	-0.10774	0.345341	0	1	1
MLT1E2	418.937	0.0291926	0.09681	0	1	1
MLT1E2-int	74.8605	-0.542854	0.200791	0	1	1
MLT1E3	162.845	0.221898	0.109848	0	1	1
MLT1E3-int	3.70146	0.97267	0.464462	0.84543	0.397871	1
MLT1F	431.697	-0.17108	0.0865604	0	1	1
MLT1F-int	28.013	0.26373	0.198624	0	1	1
MLT1F1	345.449	-0.162698	0.136726	0	1	1
MLT1F1-int	7.59795	-0.102209	0.272906	0	1	1
MLT1F2	551.719	0.408757	0.113704	0	1	1
MLT1F2-int	62.9219	0.260364	0.183982	0	1	1
MLT1G	178.499	0.269211	0.111723	0	1	1
MLT1G-int	6.71913	1.45254	0.486421	1.79379	0.0728461	0.742791
MLT1G1	328.431	0.161331	0.107689	0	1	1
MLT1G1-int	18.8103	0.400739	0.249656	0	1	1
MLT1G3	212.877	0.426918	0.113834	0	1	1
MLT1G3-int	12.2896	-0.781271	0.248284	-0.810649	0.417567	1
MLT1H	605.005	0.471188	0.115166	0	1	1
MLT1H-int	50.8348	0.723863	0.195386	0.736304	0.461546	1
MLT1H1	205.555	0.437576	0.0912161	0	1	1
MLT1H1-int	9.04428	0.490306	0.298289	0	1	1
MLT1H2	220.876	0.340515	0.0885822	0	1	1
MLT1H2-int	7.14431	0.541168	0.317245	0	1	1
MLT1I	499.182	0.240311	0.0612585	0	1	1
MLT1I-int	45.1046	0.755387	0.186316	0.941342	0.34653	1
MLT1J	900.277	0.0182246	0.0595588	0	1	1
MLT1J-int	118.787	-0.209189	0.131763	0	1	1
MLT1J1	236.81	0.182477	0.102701	0	1	1
MLT1J1-int	22.8358	0.390002	0.204385	0	1	1
MLT1J2	298.846	-0.171542	0.0684691	0	1	1
MLT1J2-int	27.446	1.21504	0.257501	2.46615	0.0136573	0.21858
MLT1K	927.869	-0.15271	0.0740186	0	1	1
MLT1K-int	8.32525	-0.640275	0.304718	-0.197805	0.843198	1
MLT1L	689.992	-0.0395473	0.0661739	0	1	1
MLT1L-int	1.41912	0.640505	0.632982	0.0955877	0.923848	1
MLT1M	106.711	0.168325	0.11069	0	1	1
MLT1N2	243.721	0.258512	0.110714	0	1	1
MLT1N2-int	2.64042	0.320494	0.415373	0	1	1
MLT1O	269.247	0.250252	0.14482	0	1	1
MLT1O-int	0.25179	0.0837185	2.93736	0	1	#N/A
MLT2A1	163.743	-0.20341	0.134877	0	1	1
MLT2A2	298.633	-0.0275923	0.117151	0	1	1
MLT2B1	175.209	-0.215239	0.0710891	0	1	1
MLT2B2	192.454	-0.723847	0.130579	-1.1016	0.270634	1
MLT2B3	394.015	0.344947	0.119015	0	1	1
MLT2B4	265.921	0.130005	0.116161	0	1	1
MLT2B5	141.812	3.05598	0.451286	5.48651	4.09948e-08	4.89565e-06
MLT2C1	96.1906	-0.742228	0.118042	-1.37433	0.169339	1
MLT2C2	78.2198	0.599463	0.238703	0.0815362	0.935016	1
MLT2D	123.701	0.576603	0.102874	0	1	1
MLT2E	36.7528	-0.384602	0.21601	0	1	1
MLT2F	105.158	0.299478	0.115624	0	1	1
MST-int	11.3038	0.601257	0.252069	0.0843291	0.932795	1
MSTA	1011.8	-0.219896	0.0626474	0	1	1
MSTA-int	712.515	-0.754113	0.127608	-1.36443	0.172431	1
MSTA1	36.9472	-0.104285	0.130402	0	1	1
MSTA1-int	0.338056	0.132801	2.37373	0	1	#N/A
MSTB	415.92	0.308946	0.0797536	0	1	1
MSTB-int	122.498	-0.318859	0.120881	0	1	1
MSTB1	211.192	0.0889351	0.0735786	0	1	1
MSTB1-int	18.6382	0.451478	0.190623	0	1	1
MSTB2	101.791	0.407745	0.13331	0	1	1
MSTB2-int	10.9298	1.41874	0.36853	2.2759	0.0228522	0.315254
MSTC	246.7	-0.249389	0.133677	0	1	1
MSTC-int	26.6933	-0.663636	0.181979	-0.459593	0.645809	1
MSTD	505.832	0.587505	0.1073	0.0699408	0.944241	1
MSTD-int	100.086	1.09778	0.162808	3.1803	0.00147121	0.0351387
OldhAT1	94.7521	-0.472226	0.133147	0	1	1
ORSL	87.2387	-1.01107	0.128783	-3.34731	0.000816008	0.0220419
ORSL-2a	8.95085	-0.456387	0.296437	0	1	1
ORSL-2b	29.853	0.448789	0.137374	0	1	1
PABL_A	38.1995	0.148645	0.178779	0	1	1
PABL_A-int	33.9948	-0.551297	0.193627	0	1	1
PABL_B	18.0252	0.228429	0.25155	0	1	1
PABL_B-int	44.3613	-0.0268233	0.180043	0	1	1
Penelope1_Vert	15.8187	1.41058	0.233973	3.5499	0.000385381	0.0115057
Plat_L3	114.301	0.209501	0.144373	0	1	1
PRIMA4_LTR	28.8855	0.627049	0.151627	0.310295	0.756337	1
PRIMA4-int	98.5503	-0.498628	0.16154	0	1	1
PRIMA41-int	52.7952	0.404501	0.175035	0	1	1
PRIMAX-int	5.77689	0.791044	0.299623	0.704367	0.481204	1
PrimLTR79	14.9728	0.208447	0.202676	0	1	1
Ricksha	22.5661	0.249137	0.28916	0	1	1
Ricksha_0	46.7367	-1.15126	0.188282	-3.03406	0.0024129	0.0516497
Ricksha_a	25.1494	-2.95708	0.3313	-7.17499	7.23109e-13	2.73456e-10
Ricksha_b	11.6195	-0.343861	0.264858	0	1	1
Ricksha_c	56.946	-0.638127	0.158622	-0.366449	0.71403	1
SVA_A	189.878	0.755764	0.154763	1.13569	0.256085	1
SVA_B	162.894	0.533392	0.131613	0	1	1
SVA_C	81.7917	-0.0176103	0.14058	0	1	1
SVA_D	866.587	-0.184836	0.13119	0	1	1
SVA_E	187.506	0.249349	0.18501	0	1	1
SVA_F	138.976	0.106521	0.200482	0	1	1
THE1-int	4.92314	-0.0368547	0.357698	0	1	1
THE1A	193.128	0.0837141	0.161861	0	1	1
THE1A-int	268.116	-0.41612	0.127458	0	1	1
THE1B	793.397	-0.0108612	0.0690252	0	1	1
THE1B-int	894.837	0.103991	0.128488	0	1	1
THE1C	393.098	0.0138537	0.0668177	0	1	1
THE1C-int	167.633	-0.366091	0.124659	0	1	1
THE1D	536.301	-0.0135812	0.0771733	0	1	1
THE1D-int	201.279	-0.0870783	0.182657	0	1	1
Tigger1	1700.86	0.226954	0.0848624	0	1	1
Tigger10	64.215	0.344747	0.206019	0	1	1
Tigger11a	19.3669	-1.22461	0.165269	-3.90038	9.60428e-05	0.00394923
Tigger12	25.4752	-0.536774	0.237708	0	1	1
Tigger12A	36.5712	-1.30585	0.20428	-3.55319	0.000380595	0.0115057
Tigger12c	12.9354	-0.226775	0.253602	0	1	1
Tigger13a	169.465	-0.691352	0.116616	-0.95486	0.339649	1
Tigger14a	205.636	-0.0798605	0.175229	0	1	1
Tigger15a	187.64	-0.202271	0.0855417	0	1	1
Tigger16a	51.1859	-0.652149	0.0933703	-0.77272	0.439688	1
Tigger16b	25.4483	-0.250509	0.180057	0	1	1
Tigger17	2.39328	0.365654	0.667173	0	1	1
Tigger17a	96.2857	-0.236519	0.0978796	0	1	1
Tigger17b	2.59137	1.07631	0.483573	1.02634	0.30473	1
Tigger17c	21.5516	0.72681	0.225118	0.652146	0.514307	1
Tigger18a	34.022	-0.0920975	0.169392	0	1	1
Tigger19a	84.44	-0.0196072	0.109243	0	1	1
Tigger19b	76.2824	0.0950059	0.133014	0	1	1
Tigger1a_Art	7.99724	-0.676873	0.295337	-0.328007	0.742906	1
Tigger1a_Mars	7.39091	-0.728173	0.389194	-0.380716	0.703414	1
Tigger2	439.415	-0.848026	0.12963	-2.06762	0.0386753	0.472419
Tigger20a	28.3862	-0.521663	0.186065	0	1	1
Tigger2a	306.776	-0.580294	0.131774	-0.0022326	0.998219	1
Tigger2b_Pri	107.583	0.543178	0.163919	0	1	1
Tigger3	111.716	-1.33101	0.140159	-5.3583	8.40079e-08	9.07685e-06
Tigger3a	242.599	-0.337126	0.0782674	0	1	1
Tigger3b	376.657	0.00965152	0.109769	0	1	1
Tigger3c	62.9238	-0.0174832	0.119978	0	1	1
Tigger3d	9.63657	-1.65212	0.314019	-3.41419	0.000639719	0.0183737
Tigger4	126.63	0.481975	0.120787	0	1	1
Tigger4a	58.9479	0.0563156	0.11515	0	1	1
Tigger4b	74.8283	-0.0637667	0.12316	0	1	1
Tigger5	10.922	0.260832	0.226327	0	1	1
Tigger5b	56.0999	0.277166	0.132954	0	1	1
Tigger6a	67.3487	0.295705	0.140424	0	1	1
Tigger6b	8.63937	0.565145	0.340099	0	1	1
Tigger7	134.516	0.161981	0.0989404	0	1	1
Tigger8	37.0276	-0.61033	0.179297	-0.169163	0.865668	1
Tigger9a	17.1599	0.759487	0.253426	0.708242	0.478795	1
Tigger9b	51.4528	1.0776	0.234377	2.12306	0.033749	0.427943
UCON107	0.420455	0.776736	2.295	0.0857237	0.931686	1
UCON11	0.605869	-0.472307	1.26709	0	1	1
UCON132b	24.7815	0.598631	0.174663	0.106666	0.915054	1
UCON23	1.05722	0.81517	1.00138	0.234847	0.814328	1
UCON29	4.53444	0.311207	0.369503	0	1	1
UCON33	4.01072	0.743254	0.409565	0.398603	0.690186	1
UCON39	1.46103	-1.40403	0.604672	-1.36278	0.172953	1
UCON49	1.78575	1.26127	0.711961	0.956899	0.338618	1
UCON55	2.40125	0.115345	0.461	0	1	1
UCON69	0.241684	-0.8453	2.94066	-0.0902178	0.928114	#N/A
UCON78	2.13408	0.684848	0.487078	0.21526	0.829565	1
UCON8	7.69759	0.28628	0.287068	0	1	1
UCON80	0.318416	0.679234	2.93685	0.0337892	0.973045	#N/A
UCON81	0.0825216	-0.146232	2.94287	0	1	#N/A
UCON86	3.93993	0.0189006	0.361828	0	1	1
UCON89	0.541413	0.828417	1.50206	0.165384	0.868642	1
UCON97	0.939844	0.129756	2.93707	0	1	1
UCON99	1.55491	1.49049	0.719922	1.26471	0.205974	1
X1_LINE	1.49173	1.35006	0.729137	1.05612	0.290913	1
X2_LINE	9.09196	-1.0879	0.387653	-1.3102	0.190128	1
X5B_LINE	3.18834	2.45684	0.465657	4.03053	5.56523e-05	0.00247598
X6A_LINE	11.5847	0.240245	0.266255	0	1	1
X6B_LINE	9.58775	0.463896	0.254321	0	1	1
X7A_LINE	18.0568	0.225853	0.188834	0	1	1
X7B_LINE	16.4999	-0.832674	0.255802	-0.987773	0.323264	1
X7C_LINE	10.5712	-0.482242	0.25893	0	1	1
X7D_LINE	0.317672	-0.103862	2.93872	0	1	#N/A
X8_LINE	3.45921	0.0711363	0.332471	0	1	1
X9_LINE	16.7006	-0.788018	0.307191	-0.677161	0.498304	1
Zaphod	166.19	0.511937	0.102535	0	1	1
Zaphod2	32.9574	-0.89898	0.198404	-1.60773	0.107895	0.9344
Zaphod3	65.4893	-0.424956	0.116667	0	1	1
