# Supplementary material for: Expression of down-regulated ERV LTR elements associates with immune activation in human small-cell lung cancers
Source: Mob DNA. 2023 Mar 14;14:2. doi: 10.1186/s13100-023-00290-w (PMC10012523; doi:10.1186/s13100-023-00290-w)
Supplement: Supplementary file 3 — Additional file 3: TableS2. Table of differentially expressed global TE subfamilies (REdiscoverTE). [file 13100_2023_290_MOESM3_ESM.xlsx]

## Sheet: Sheet1
TEs	LFC	padj				LFC<-1	Common DETEs with only Intergenic DETE (LFC <-1)
MST-int	-3.89314	1.91993e-14				LFC>1	Common DETEs with only Intergenic DETE (LFC >1)
LTR9C	-3.71755	1.59009e-30
L1MEa	-3.42188	7.70743e-29
LTR18B	-2.91952	2.24209e-12
MER61F	-2.2009	5.65122e-15
MER65-int	-2.11152	2.06903e-05
Ricksha_a	-1.90726	1.09116e-05
HERV1_LTRc	-1.67982	0.00808461
MLT1E	-1.65911	1.96604e-06
LTR22C	-1.61173	0.00808461
AluYb8	-1.58115	0.00319307
MER99	-1.45609	1.30895e-05
HERVE-int	-1.40782	0.00227376
LTR27B	-1.39532	0.00259819
MamGypsy2-LTR	-1.35209	0.0219526
MER45A	-1.3484	2.66865e-05
LTR54B	-1.34344	0.00258124
LTR30	-1.32979	0.0107154
LTR57	-1.31071	0.00297216
LTR1B	-1.29518	0.000479282
MER50-int	-1.27362	0.00314628
HERV1_LTRd	-1.27294	0.00744988
LTR81A	-1.25738	0.000435155
MamGypLTR2c	-1.09965	0.0136735
Charlie20a	-1.0806	0.00126724
MSTC	-1.02539	0.0285596
L1PA2	1.36335	0.00134592
HERV1_LTRb	1.51304	0.0459091
HERVL18-int	1.54711	0.01444
Charlie11	1.56901	0.00599736
LTR18A	1.59059	0.0223004
MER74C	1.64112	0.00848878
L1P4b	1.97068	9.59743e-06
MLT2B5	2.43223	2.06903e-05
X5B_LINE	2.5782	0.00276646
HERV1_LTRe	2.87963	0.000144939
