# Supplementary material for: Expression of down-regulated ERV LTR elements associates with immune activation in human small-cell lung cancers
Source: Mob DNA. 2023 Mar 14;14:2. doi: 10.1186/s13100-023-00290-w (PMC10012523; doi:10.1186/s13100-023-00290-w)
Supplement: Supplementary file 4 — Additional file 4: TableS3. Table of differentially expressed LTR30, LTR22C, LTR9C, MER61F and HERV1_LTRd subfamilies at locus level (TElocal). [file 13100_2023_290_MOESM4_ESM.xls]

## Sheet: Sheet1
	locus	subfamily	family	class	baseMean	log2FoldChange	lfcSE	stat	pvalue	padj	chromosome.start.stop
1	HERV1_LTRd_dup13	HERV1_LTRd	ERV1	LTR	0.363344	-2.3491	1.09216	-2.15088	0.0314856	0.137525	chr14:20799349-20799852
2	HERV1_LTRd_dup4	HERV1_LTRd	ERV1	LTR	3.18307	-1.53945	0.334848	-4.59746	4.27665e-06	9.09332e-05	chr7:135171123-135171262
3	HERV1_LTRd_dup5	HERV1_LTRd	ERV1	LTR	21.8036	-1.61634	0.279132	-5.7906	7.0134e-09	3.00904e-07	chr7:135181467-135181997
4	HERV1_LTRd_dup7	HERV1_LTRd	ERV1	LTR	0.366009	1.28225	0.906583	1.41438	0.157251	0.398042	chr8:69719456-69719984
5	LTR22C_dup1	LTR22C	ERVK	LTR	8.74147	-2.01161	0.34582	-5.81693	5.99377e-09	2.61236e-07	chr6:31397855-31398314
6	LTR22C_dup10	LTR22C	ERVK	LTR	1.13663	-3.23333	0.700389	-4.61648	3.90296e-06	8.40071e-05	chr13:24419651-24420144
7	LTR22C_dup11	LTR22C	ERVK	LTR	0.884775	1.27907	0.629027	2.0334	0.0420119	0.168698	chr13:24937761-24938250
8	LTR22C_dup8	LTR22C	ERVK	LTR	0.31388	-0.853782	1.27735	-0.668402	0.503877	0.737604	chr13:19408927-19409426
9	LTR22C_dup9	LTR22C	ERVK	LTR	0.546431	2.02011	0.668171	3.02334	0.00249998	0.0198641	chr13:19604193-19604676
10	LTR30_dup101	LTR30	ERV1	LTR	29.2322	-1.87806	0.308946	-6.07891	1.21001e-09	6.16028e-08	chr11:309445-310164
11	LTR30_dup109	LTR30	ERV1	LTR	0.326136	-1.91024	0.882552	-2.16445	0.0304299	0.134177	chr11:86845542-86846235
12	LTR30_dup110	LTR30	ERV1	LTR	0.523951	-1.489	0.753078	-1.97722	0.0480173	0.185236	chr11:86850419-86851050
13	LTR30_dup113	LTR30	ERV1	LTR	0.328159	-0.0654029	1.06083	-0.0616524	0.95084	0.979465	chr12:14715689-14716285
14	LTR30_dup119	LTR30	ERV1	LTR	1.39882	0.835513	0.767092	1.0892	0.276068	0.546405	chr13:60268007-60268720
15	LTR30_dup13	LTR30	ERV1	LTR	0.338598	-1.29982	1.75684	-0.739865	0.459382	0.705575	chr3:80312034-80312729
16	LTR30_dup135	LTR30	ERV1	LTR	0.734896	1.6764	1.26655	1.3236	0.185637	0.43883	chr18:2351309-2352006
17	LTR30_dup139	LTR30	ERV1	LTR	0.406227	1.591	1.08398	1.46774	0.142175	0.374926	chr22:35479658-35479947
18	LTR30_dup16	LTR30	ERV1	LTR	1.19247	0.356699	0.624384	0.571281	0.567809	0.779692	chr3:98708617-98709320
19	LTR30_dup21	LTR30	ERV1	LTR	0.513377	-2.81923	1.06805	-2.63961	0.00830003	0.0510271	chr3:154367104-154367800
20	LTR30_dup35	LTR30	ERV1	LTR	0.296364	-1.70057	1.23295	-1.37926	0.167813	0.413793	chr4:69116520-69117223
21	LTR30_dup4	LTR30	ERV1	LTR	0.355783	0.137788	0.943082	0.146104	0.88384	0.949767	chr1:149776099-149776798
22	LTR30_dup50	LTR30	ERV1	LTR	0.311561	1.39648	2.22398	0.627921	0.530056	0.755301	chr5:25162543-25163246
23	LTR30_dup55	LTR30	ERV1	LTR	1.25512	-3.34206	1.07039	-3.12228	0.00179455	0.0152339	chr6:32616430-32617146
24	LTR30_dup58	LTR30	ERV1	LTR	0.3265	-0.498643	1.02503	-0.486468	0.626635	0.815714	chr6:75849517-75850224
25	LTR30_dup60	LTR30	ERV1	LTR	2.43539	-1.94981	0.651935	-2.9908	0.00278243	0.021638	chr6:118617102-118617798
26	LTR30_dup63	LTR30	ERV1	LTR	2.79103	-0.669439	0.512792	-1.30548	0.19173	0.447032	chr7:38336098-38336809
27	LTR30_dup71	LTR30	ERV1	LTR	0.628492	-0.237808	1.04954	-0.226582	0.820749	0.91968	chrX:55143045-55143716
28	LTR30_dup97	LTR30	ERV1	LTR	0.560893	0.503325	0.746431	0.674309	0.500115	0.734913	chr10:28500001-28500682
29	LTR30_dup98	LTR30	ERV1	LTR	1.09604	2.20169	1.09287	2.0146	0.0439466	0.174122	chr10:53025174-53025888
30	LTR9C_dup10	LTR9C	ERV1	LTR	0.597454	-2.93062	1.01711	-2.88132	0.00396014	0.0286235	chr2:166445540-166445713
31	LTR9C_dup104	LTR9C	ERV1	LTR	1.75769	0.872422	0.535134	1.63029	0.103041	0.30711	chr13:49998587-49998681
32	LTR9C_dup105	LTR9C	ERV1	LTR	7.13018	0.849287	0.351011	2.41954	0.01554	0.0820739	chr13:49998943-49999517
33	LTR9C_dup109	LTR9C	ERV1	LTR	0.434747	-0.196492	1.74635	-0.112516	0.910414	0.961729	chr15:21653779-21654421
34	LTR9C_dup118	LTR9C	ERV1	LTR	0.527277	0.525523	0.712196	0.737891	0.460581	0.706412	chr18:31740057-31740662
35	LTR9C_dup119	LTR9C	ERV1	LTR	0.311095	0.261933	1.1959	0.219025	0.82663	0.922548	chr18:31744187-31744796
36	LTR9C_dup122	LTR9C	ERV1	LTR	0.761322	2.63752	1.32995	1.98317	0.0473483	0.183443	chr18:73766025-73766283
37	LTR9C_dup137	LTR9C	ERV1	LTR	0.379314	-1.13518	1.03738	-1.09428	0.273832	0.544078	chr19:54672643-54672924
38	LTR9C_dup20	LTR9C	ERV1	LTR	0.543662	-1.66924	0.735912	-2.26826	0.0233136	0.110758	chr3:132382047-132382691
39	LTR9C_dup29	LTR9C	ERV1	LTR	1.41876	-3.92106	0.700139	-5.6004	2.13857e-08	8.20292e-07	chr4:84565803-84566476
40	LTR9C_dup45	LTR9C	ERV1	LTR	8.21702	3.76361	0.9678	3.88883	0.00010073	0.00139602	chr6:33117739-33118377
41	LTR9C_dup46	LTR9C	ERV1	LTR	3.93765	4.1356	1.57138	2.63182	0.00849287	0.0519617	chr6:33124370-33125003
42	LTR9C_dup52	LTR9C	ERV1	LTR	0.98592	2.57998	1.11657	2.31064	0.0208529	0.102117	chr7:64618066-64618676
43	LTR9C_dup57	LTR9C	ERV1	LTR	0.704376	2.30805	1.00213	2.30314	0.021271	0.103573	chr7:64625654-64626253
44	LTR9C_dup77	LTR9C	ERV1	LTR	4.16042	-0.945552	0.474473	-1.99284	0.0462785	0.180546	chrX:120140231-120140875
45	LTR9C_dup9	LTR9C	ERV1	LTR	133.826	-4.77994	0.472939	-10.1069	5.15014e-24	3.00947e-21	chr2:157315752-157316402
46	LTR9C_dup94	LTR9C	ERV1	LTR	0.513348	-0.844798	0.875776	-0.964628	0.334731	0.603314	chr10:117346492-117347151
47	LTR9C_dup95	LTR9C	ERV1	LTR	1.4947	-0.0832944	0.509571	-0.16346	0.870156	0.943339	chr10:121890988-121891623
48	LTR9C_dup96	LTR9C	ERV1	LTR	0.320844	-1.15605	1.05082	-1.10014	0.271271	0.541283	chr11:36665205-36665825
49	MER61F_dup102	MER61F	ERV1	LTR	0.298445	-1.29958	1.2144	-1.07014	0.284555	0.555068	chr11:76962901-76963486
50	MER61F_dup108	MER61F	ERV1	LTR	0.328717	0.543585	1.23001	0.441933	0.658537	0.834032	chr12:30820731-30821285
51	MER61F_dup139	MER61F	ERV1	LTR	2.63811	0.873455	0.557589	1.56648	0.117235	0.333328	chr16:67488980-67489386
52	MER61F_dup142	MER61F	ERV1	LTR	0.308211	0.465896	0.934739	0.498423	0.618186	0.810692	chr19:18875562-18875727
53	MER61F_dup28	MER61F	ERV1	LTR	34.4637	-3.52012	0.403146	-8.73161	2.51083e-18	6.1936e-16	chr4:153708531-153709135
54	MER61F_dup31	MER61F	ERV1	LTR	0.739181	-1.02503	0.639469	-1.60294	0.108949	0.318339	chr4:173281878-173282512
55	MER61F_dup32	MER61F	ERV1	LTR	0.320654	1.08737	1.02008	1.06596	0.28644	0.556929	chr4:173289285-173289916
56	MER61F_dup39	MER61F	ERV1	LTR	3.0119	-1.51915	0.477488	-3.18155	0.00146492	0.0129336	chr6:127297420-127297984
57	MER61F_dup4	MER61F	ERV1	LTR	0.363793	1.60959	1.25504	1.2825	0.199669	0.457555	chr1:181430169-181430787
58	MER61F_dup48	MER61F	ERV1	LTR	0.32212	-0.632705	1.07344	-0.589419	0.55558	0.771976	chr7:149527429-149527854
59	MER61F_dup49	MER61F	ERV1	LTR	1.16602	-0.619145	0.663937	-0.932536	0.35106	0.618093	chr7:149535148-149535465
60	MER61F_dup5	MER61F	ERV1	LTR	0.645707	2.54464	2.52827	1.00648	0.314187	0.584126	chr1:230610566-230611162
61	MER61F_dup50	MER61F	ERV1	LTR	1.15589	-1.64675	0.692092	-2.37939	0.0173414	0.0890403	chr7:149535512-149535698
62	MER61F_dup52	MER61F	ERV1	LTR	0.299008	0.816964	1.05819	0.772037	0.440093	0.691219	chr8:53615756-53616177
63	MER61F_dup66	MER61F	ERV1	LTR	0.562901	-0.574624	0.812465	-0.707261	0.479405	0.720256	chr9:85937128-85937530
64	MER61F_dup7	MER61F	ERV1	LTR	4.9739	-1.71854	0.50081	-3.43152	0.000600214	0.00623946	chr2:85921517-85922139
65	MER61F_dup93	MER61F	ERV1	LTR	1.92813	-2.50386	0.543013	-4.61105	4.00632e-06	8.59297e-05	chr10:89019954-89020609
66	MER61F_dup94	MER61F	ERV1	LTR	0.380284	-1.70886	1.87521	-0.911292	0.362141	0.627907	chr10:121854678-121855316
67	MER61F_dup95	MER61F	ERV1	LTR	0.452988	-1.24657	0.902628	-1.38104	0.167266	0.412987	chr10:132848296-132848877
